# Supplementary material for: Visually Assessing Equine Quality of Movement: A Survey to Identify Key Movements and Patient-Specific Measures
Source: Animals (Basel). 2023 Sep 5;13(18):2822. doi: 10.3390/ani13182822 (PMC10525514; doi:10.3390/ani13182822)
Supplement: Supplementary file 1 [file animals-13-02822-s001.zip]

Archive with 1 entries (1 files):
- animals-2528729-supplementary.pdf
